# Supplementary material for: Experiments with Snails Add to Our Knowledge about the Role of aPKC Subfamily Kinases in Learning
Source: Int J Mol Sci. 2019 Apr 29;20(9):2117. doi: 10.3390/ijms20092117 (PMC6539039; doi:10.3390/ijms20092117)
Supplement: Supplementary file 1 [file ijms-20-02117-s001.zip]

Archive with 1 entries (1 files):
- ijms-481979-supplementary.txt
