# Supplementary material for: Experiments with Snails Add to Our Knowledge about the Role of aPKC Subfamily Kinases in Learning
Source: Int J Mol Sci. 2019 Apr 29;20(9):2117. doi: 10.3390/ijms20092117 (PMC6539039; doi:10.3390/ijms20092117)
Supplement: Supplementary file 1 [file ijms-20-02117-s001.zip › ijms-481979-supplementary.txt]

Source: Helix lucorum brain transcriptome assembly made by Dr P. Khaitovich’s group. The detailed description of this work will be presented in the paper by Xu et al. titled “Immediate early genes in the nervous system of snail Helix lucorum” that was recently accepted and sent to production in the journal eNeuro.

Raw data from a few different contigs in this transcriptome and our first 5'-RACE data were combined by Dr N. Aseyev to identify protein-coding part of mRNA. 

>Helix_lucorum_aPKC_mRNA_contig_1_long
ATGCCAACTCTGGAGAGTGGTGACCATGAGAGATCTGTTCGCATGAAAGTCGGGTACAATGGGAATATTTTAGTGACTAG
CATCAAAAATGATGTCAAATACTTGGACTTTTGTGCAGAGATCAAAGACATTTGCAAATTTGACGACGTTCAGCCATTCA
CTGTGAAATGGCTTGATGAAGAAGGTGATCCCTGTACAATCTCATCTCAGATTGAATTGAATGAAGCCATTAGGCTGTAT
GAGGTCAATAAGGATTCGGAGCTTAATATACATGTTTTCCCAAATGTGCCAGAAAAACCAGGCATGCCATGTGTAGGAGA
GGACAGAAATATGTATAGGAGAGGGGCTCGAAGGTGGAGGAAATTATATAGAGTCAATGGGCATCTTTTCCAAGCCAAGA
GATTTTCAAGGAAAGCTGCATGTGCATTTTGCCAGGACAGGATCTGGGGTCTAGGTCGCCAGGGGTACAAGTGTACAAAC
TGCAGAGTCACAGTACACAAACGCTGTCATAAGCTTTATAAAAAGCAGTGCGGAACACTGGAGGATGTGAAAGAACATCA
ACCGTGTACCCAGAATGGGGAGAGGGGAGCACAAGGAGAAACGCAACCTGTGAATGGAGATTTTAAAGGCACGAGAGCTC
CTCACACAAGTTATCCTGTGGAATACGGGAAAGAGGAAATGAAGGTGGAAGAGTTTGTTGAGGAAAGTGATGATGATGAT
GATGAAGATGAAGACTTTTTTCATGATGCGGAGTCTAACTTGACTGCTAAAGTAGAGGCTCCTGGGAAAACTGACAGCGG
TCAGATGAATCTTGACCACTTTCAGCTGTTACGGGTGATAGGCCGGGGCAGCTACGCCAAGGTGCTGCAGGTGGAGCACA
AGAAAACCAAGAGGATCTATGCCATGAAAGTCATCAAGAAAGAGCTGGTCAACGATGATGAGGACATCGACTGGGTGCAA
ACAGAGAAGCATGTGTTTGAGGCGGCCACTAATTACCCCTTCCTTGTGGGCCTGCACTCCTGCTTCCAGACAGAAAGCAG
GCTGTTCTTTGTCATTGAGTTTGTGAATGGAGGCGATCTGATGTACCACATGCAAAGACAGAGACGGCTTCCAGAGGAAC
ACGCACGGTTTTATGCTGCTGAAATTTGCCTGGCACTCAATTTTCTACACGTGCGAGGTATTGTGTACAGGGACCTGAAA
CTGGACAATGTCCTGCTAGATGGTGAGGGACACATCAAACTAACAGACTATGGAATGTGTAAGGAGGGGTTAAAGCCAGG
CGATACAACAGGCACATTTTGTGGGACACCCAACTACATTGCACCAGAAATATTAAGGGGAGAGGAGTATGATTTCAGCG
TCGACTGGTGGGCACTCGGTGTCCTAATGTATGAGATGTTGGCTGGGAGGTCACCTTTTGATGCTGTTGGCAATGCTGAT
AATCCAGACCAGAACACTGAGGATTACCTGTTCCAGATAATTCTGGAAAAACCCATCAGGATTCCTAGATCTCTGTCTGT
CAAAGCTGCTGCATTACTCAAAGGATTTTTAAACAAGGTACCAGCGGAGCGCTTAGGTTGCCATCCTCAAACTGGCTTTT
CTGACATCCAGTCTCACCCATTCTTTCGATCCATTGACTGGATAATGCTTGAAGAGAAGCAGATCATCCCCCCGTACAAG
CCCCACATTGAGAACGAACGAGACTTGGAACACTTTGATCCTGCATTCACAAATGAACCGGTTCGGCTGACCCCCGATGA
TCCGAAAACTATTGGTAACATCGACCAGTCAGAGTTTGAAGGGTTTGAGTATGTGAATCCTTTACTCATGTCAATGGAGG
ACTGCGTG

>Helix_lucorum_aPKC_mRNA_contig_2_short
ATGCCAACTCTGGAGAGTGGTGACCATGAGAGATCTGTTCGCATGAAAGTCGGGTACAATGGGAATATTTTAGTGACTAG
CATCAAAAATGATGTCAAATACTTGGACTTTTGTGCAGAGATCAAAGACATTTGCAAATTTGACGACGTTCAGCCATTCA
CTGTGAAATGGCTTGATGAAGAAGGTGATCCCTGTACAATCTCATCTCAGATTGAATTGAATGAAGCCATTAGGCTGTAT
GAGGTCAATAAGGATTCGGAGCTTAATATACATGTTTTCCCAAATGTGCCAGAAAAACCAGGCATGCCATGTGTAGGAGA
GGACAGAAATATGTATAGGAGAGGGGCTCGAAGGTGGAGGAAATTATATAGAGTCAATGGGCATCTTTTCCAAGCCAAGA
GATTTTCAAGGGATGTGAAAGAACATCAACCGTGTACCCAGAATGGGGAGAGGGGAGCACAAGGAGAAACGCAACCTGTG
AATGGAGATTTTAAAGGCACGAGAGCTCCTCACACAAGTTATCCTGTGGAATACGGGAAAGAGGAAATGAAGGTGGAAGA
GTTTGTTGAGGAAAGTGATGATGATGATGATGAAGATGAAGACTTTTTTCATGATGCGGAGTCTAACTTGACTGCTAAAG
TAGAGGCTCCTGGGAAAACTGACAGCGGTCAGATGAATCTTGACCACTTTCAGCTGTTACGGGTGATAGGCCGGGGCAGC
TACGCCAAGGTGCTGCAGGTGGAGCACAAGAAAACCAAGAGGATCTATGCCATGAAAGTCATCAAGAAAGAGCTGGTCAA
CGATGATGAGGACATCGACTGGGTGCAAACAGAGAAGCATGTGTTTGAGGCGGCCACTAATTACCCCTTCCTTGTGGGCC
TGCACTCCTGCTTCCAGACAGAAAGCAGGCTGTTCTTTGTCATTGAGTTTGTGAATGGAGGCGATCTGATGTACCACATG
CAAAGACAGAGACGGCTTCCAGAGGAACACGCACGGTTTTATGCTGCTGAAATTTGCCTGGCACTCAATTTTCTACACGT
GCGAGGTATTGTGTACAGGGACCTGAAACTGGACAATGTCCTGCTAGATGGTGAGGGACACATCAAACTAACAGACTATG
GAATGTGTAAGGAGGGGTTAAAGCCAGGCGATACAACAGGCACATTTTGTGGGACACCCAACTACATTGCACCAGAAATA
TTAAGGGGAGAGGAGTATGATTTCAGCGTCGACTGGTGGGCACTCGGTGTCCTAATGTATGAGATGTTGGCTGGGAGGTC
ACCTTTTGATGCTGTTGGCAATGCTGATAATCCAGACCAGAACACTGAGGATTACCTGTTCCAGATAATTCTGGAAAAAC
CCATCAGGATTCCTAGATCTCTGTCTGTCAAAGCTGCTGCATTACTCAAAGGATTTTTAAACAAGGTACCAGCGGAGCGC
TTAGGTTGCCATCCTCAAACTGGCTTTTCTGACATCCAGTCTCACCCATTCTTTCGATCCATTGACTGGATAATGCTTGA
AGAGAAGCAGATCATCCCCCCGTACAAGCCCCACATTGAGAACGAACGAGACTTGGAACACTTTGATCCTGCATTCACAA
ATGAACCGGTTCGGCTGACCCCCGATGATCCGAAAACTATTGGTAACATCGACCAGTCAGAGTTTGAAGGGTTTGAGTAT
GTGAATCCTTTACTCATGTCAATGGAGGACTGCGTG
